# Supplementary material for: Impact of a Palladium(II)-tris(2-carboxyethyl)phosphine Complex on Normal Cells: Toxicity and Membrane Interaction
Source: Molecules. 2025 Jan 22;30(3):476. doi: 10.3390/molecules30030476 (PMC11821180; doi:10.3390/molecules30030476)
Supplement: Supplementary file 1 [file molecules-30-00476-s001.zip]

Archive with 1 entries (1 files):
- molecules-3384150-supplementary.pdf
